# Supplementary material for: Large genomic differences between Moraxella bovoculi isolates acquired from the eyes of cattle with infectious bovine keratoconjunctivitis versus the deep nasopharynx of asymptomatic cattle
Source: Vet Res. 2016 Feb 13;47:31. doi: 10.1186/s13567-016-0316-2 (PMC4752781; doi:10.1186/s13567-016-0316-2)
Supplement: Supplementary file 1 — 10.1186/s13567-016-0316-2 Isolate information. Table containing the following information related to each isolate when available: Isolate identifier, IBK eye isolates or IBK asymptomatic nasopharyngeal isolates, location, specimen type, infection characteristics and microbial phenotype. The single epidemiologically linked isolate is also noted. [file 13567_2016_316_MOESM1_ESM.xlsx]

## Sheet: Additional File 1
Additional file 1 Isolate information
General Isolate Information				Infection Characteristics		Microbial Phenotype
Isolate identifier	IBK eye isolate or IBK asymptomatic nasopharyngeal isolate	Collection location	Specimen type	Outbreak demographics	Co-infection with M. bovis	Hemolytic	Biofilm formation in liquid culture	Gram negative	Morphology
Mb58086	IBK eye isolate	Virginia, USA	Eye swab	angus beef calves age unknown	no	no	yes	yes	cocci/ diplococci
Mb58069	IBK eye isolate	Nebraska, USA	Eye swab	yearling crossbred steers	no	yes	no	yes	cocci/ diplococci
Mb57922	IBK eye isolate	Kansas, USA	Eye swab	unknown	yes	yes	no	yes	cocci/ diplococci
Mb22581	IBK asymptomatic nasopharyngeal isolate	Missouri, USA	Deep nasopharyngeal swab	no outbreak	unknown	no	no	yes	cocci/ diplococci
Mb23343	IBK asymptomatic nasopharyngeal isolate	Tennessee, USA	Deep nasopharyngeal swab	no outbreak	unknown	no	no	yes	cocci/ diplococci
Mb28389	IBK asymptomatic nasopharyngeal isolate	Kentucky, USA	Deep nasopharyngeal swab	no outbreak	unknown	no	no	yes	cocci/ diplococci
Mb33362	IBK asymptomatic nasopharyngeal isolate	Kansas, USAa	Deep nasopharyngeal swab	no outbreak	unknown	no	no	yes	cocci/ diplococci
aAnimal sampled in Kansas that passed through Missouri salebarn.
