# Supplementary material for: Large genomic differences between Moraxella bovoculi isolates acquired from the eyes of cattle with infectious bovine keratoconjunctivitis versus the deep nasopharynx of asymptomatic cattle
Source: Vet Res. 2016 Feb 13;47:31. doi: 10.1186/s13567-016-0316-2 (PMC4752781; doi:10.1186/s13567-016-0316-2)
Supplement: Supplementary file 2 — 10.1186/s13567-016-0316-2 Genome information for replicons. Table containing the following information related to each replicon: replicon type, isolate identifier, replicon size, GenBank accession number and RTX operon status. Also contained in the table are the following elemental counts: phages, CRISPRs, 16s rRNA genes, tRNA genes, the number of acquired antibiotic resistance genes and CDS counts for three genome annotation methods. [file 13567_2016_316_MOESM2_ESM.xlsx]

## Sheet: Additional File 2
Additional file 2 Genome information for replicons
Replicon type	Isolate identifier	Replicon size	GenBank accession number	Phage elements	CRISPR elements1	16S rRNA genes	tRNA genes	DIYA CDS	GenBank CDS	RAST CDS	RTX operon2	Acquired antibiotic resistance genes
chromosome	Mb58086	2120340	CP011381	0	5	4	49	2145	1736	2093	no	0
chromosome	Mb58069	2193308	CP011374	2	5	4	49	2243	1799	2210	yes	103
plasmid	Mb58069	50307	CP011375	0	0	0	0	73	49	64	no	0
chromosome	Mb57922	2181826	CP011380	2	5	4	49	2209	1889	2182	yes	0
chromosome	Mb22581	2363171	CP011376	7	1	4	51	2503	1989	2469	no	0
chromosome	Mb23343	2184753	CP011377	5	1	4	49	2286	1831	2241	no	0
chromosome	Mb28389	2400952	CP011378	7	1	4	51	2551	2039	2512	no	0
chromosome	Mb33362	2307587	CP011379	6	1	4	51	2435	1949	2387	no	0
1 As identified by DIYA
2 The toxin and promoter genes of the RTX 5′ CABD 3′ operon were identified by RAST
3 See Additional file 3 for a list of the genes
