# Supplementary material for: Large genomic differences between Moraxella bovoculi isolates acquired from the eyes of cattle with infectious bovine keratoconjunctivitis versus the deep nasopharynx of asymptomatic cattle
Source: Vet Res. 2016 Feb 13;47:31. doi: 10.1186/s13567-016-0316-2 (PMC4752781; doi:10.1186/s13567-016-0316-2)
Supplement: Supplementary file 3 — 10.1186/s13567-016-0316-2 Interpretive criteria for selected antimicrobial drugs. Table containing the following information related to MIC testing: antimicrobial, concentration(s) tested and threshold criteria for susceptible, intermediate or resistant. [file 13567_2016_316_MOESM3_ESM.xlsx]

## Sheet: Additional File 3
Additional file 3 Interpretive criteria for selected antimicrobial drugs. Antimicrobials were utilized in broth microdilution testing for minimum inhibitory concentrations. The range of concentrations evaluated and the interpretive criteria (susceptible, intermediate, or resistant) are provided.
Antimicrobial	Concentration(s) tested (µg/mL)	Susceptible	Intermediate	Resistant
Ampicillin	0.25–16	≤0.5	1	≥2
Ceftiofur	0.25–8	≤2	4	≥8
Chlortetracycline	0.5–8	≤2	4	≥8
Clindamycin	0.25–16	≤0.5	1–2	≥4
Danofloxacin	0.12–1	≤0.25	*	*
Enrofloxacin	0.12–2	≤0.25	0.5–1	≥2
Florfenicol	0.25–8	≤2	4	≥8
Neomycin	4–32	*	*	*
Oxytetracycline	0.5–8	≤2	4	≥8
Penicillin	0.12–8	≤0.25	0.5	≥1
Spectinomycin	8–64	≤32	64	≥128
Sulfadimethoxine	256	≤256	**	>256
Tiamulin	0.5–32	≤16	*	≥32
Tilmicosin	4–64	≤8	16	≥32
Trimethoprim– sulfamethoxazole	2/38	<2/38	**	≥2/38
Tulathromycin	1–64	≤16	32	≥64
Tylosin	0.5–32	*	*	*
* No interpretive criteria available
** Only a single concentration tested
