# Supplementary material for: Large genomic differences between Moraxella bovoculi isolates acquired from the eyes of cattle with infectious bovine keratoconjunctivitis versus the deep nasopharynx of asymptomatic cattle
Source: Vet Res. 2016 Feb 13;47:31. doi: 10.1186/s13567-016-0316-2 (PMC4752781; doi:10.1186/s13567-016-0316-2)
Supplement: Supplementary file 5 — 10.1186/s13567-016-0316-2 Pathway analysis of 129 genes from the non-homologous IBK eye core genome and 189 genes from the non-homologous IBK asymptomatic nasopharyngeal core M. bovoculi genomes. Table containing the following information related to each pathway: name, type in parentheses and class. Pathways are subdivided into those predicted to have been acquired independently, those predicted to be encoded by the IBK eye core genome and those predicted to be encoded by the IBK asymptomatic nasopharyngeal core genome. [file 13567_2016_316_MOESM5_ESM.xlsx]

## Sheet: Additional File 5 
Additional file 5 Pathway analysis of 129 genes from the non-homologous IBK eye core genome and 189 genes from the non-homologous IBK asymptomatic nasopharyngeal core M. bovoculi genomes
Independent (analagous) pathway acquisitions in IBK eye and IBK asymptomatic nasopharyngeal core genomes	Pathway class
methanol oxidized to formaldehyde II (C1 utilization/assimilation)	Degradation
acetoin degradation (Carbohydrate)	Degradation
dehydrodiconiferyl alcohol degradation (Aromatic)	Degradation
Predicted pathways encoded by the non-homologous IBK eye M. bovoculi core genome	Pathway class
L-tyrosine biosynthesis and degradation (Amino Acid)	Biosynthesis
cardiolipin, palmitate and unsaturated cis-docecenoate biosynthesis; saturated fatty acid elongation (Fatty Acid)	Biosynthesis
lactaldehyde degradation (Aldehyde)	Degradation
urea degradation (Amine/Polyamine)	Degradation
L-phenylalanine and valine degradation (Amino Acid)	Degradation
2-oxopentenoate degradation (Carbohydrate)	Degradation
triclosan resistance (Antibiotic)	Detoxification
phenylmercury acetate degradation (Mercury)	Detoxification
methylglyoxal degradation II (Methylglyoxal)	Detoxification
Predicted pathways encoded by the non-homologous IBK asymptomatic nasopharyngeal M. bovoculi core genome	Pathway class
L-alanine biosynthesis and degradation (Amino Acid)	Biosynthesis
2,3-dihydroxybenzoate biosynthesis (Aromatic)	Biosynthesis
UDP-α-D-glucuronate biosynthesis (Cell Structure/Sugar)	Biosynthesis
ppGpp biosynthesis (Metabolic Regulator)	Biosynthesis
ethanol degradation II (Alcohol)	Degradation
GABA shunt (Amine/Polyamine)	Degradation
Three part 4-aminobutyrate degradation superpathway (Amine/Polyamine)	Degradation
D-arginine; L-glutamate, lysine, valine degradation (Amino Acid)	Degradation
protocatechuate degradation II (Aromatic)	Degradation
betanidin degradation (Secondary Metabolite)	Degradation
reactive oxygen species degradation superpathway (Reactive Oxygen Species)	Detoxification
superoxide radicals degradation (Reactive Oxygen Species)	Detoxification
