# Supplementary material for: Large genomic differences between Moraxella bovoculi isolates acquired from the eyes of cattle with infectious bovine keratoconjunctivitis versus the deep nasopharynx of asymptomatic cattle
Source: Vet Res. 2016 Feb 13;47:31. doi: 10.1186/s13567-016-0316-2 (PMC4752781; doi:10.1186/s13567-016-0316-2)
Supplement: Supplementary file 6 — 10.1186/s13567-016-0316-2 Acquired antibiotic resistance genes in M. bovoculi IBK eye isolate Mb58069. Table containing the following information related to acquired antibiotic resistance genes in Mb58069: name of gene, % identity, matching accession number, position in Mb58069 genome and expected resistance phenotype. [file 13567_2016_316_MOESM6_ESM.xlsx]

## Sheet: Additional File 6
Additional file 6 Acquired antibiotic resistance genes in M. bovoculi IBK eye isolate Mb58069.
Resistance gene	% Identity	Matching accession no.	Position in Mb58069 genome	Phenotype
blaROB-1	99.78	DQ840517	2150580..2151497	Beta-lactam resistance
sul2	99.88	GQ421466	2155301..2156116	Sulphonamide resistance
strA	99.75	M96392	2156285..2157087	Aminoglycoside resistance
aph(3')-Ic	99.14	X62115	2157288..2158103	Aminoglycoside resistance
tet(H)	100	AJ245947	2161331..2162500	Tetracycline resistance
msr(E)	99.86	EU294228	2164458..2165933	Macrolide, Lincosamide and Streptogramin B resistance
mph(E)	99.77	EU294228	2165989..2166873	Macrolide resistance
sul2	100	GQ421466	2167027..2167842	Sulphonamide resistance
floR	98.11	AF118107	2167977..2169190	Phenicol resistance
tet(H)	99.91	AJ245947	2173196..2174357	Tetracycline resistance
