# Supplementary material for: Large genomic differences between Moraxella bovoculi isolates acquired from the eyes of cattle with infectious bovine keratoconjunctivitis versus the deep nasopharynx of asymptomatic cattle
Source: Vet Res. 2016 Feb 13;47:31. doi: 10.1186/s13567-016-0316-2 (PMC4752781; doi:10.1186/s13567-016-0316-2)
Supplement: Supplementary file 7 — 10.1186/s13567-016-0316-2 Selected minimum inhibitory concentrations (MICs) for each isolate/antimicrobial combination. Table containing the following information related to MIC testing for each isolate: antimicrobial, MIC and applied interpretive criteria (susceptible, intermediate or resistant) in parenthesis. [file 13567_2016_316_MOESM7_ESM.xlsx]

## Sheet: Additional File 7
Additional file 7 Selected minimum inhibitory concentrations for each isolate/antimicrobial combination. Interpretive criteria applied to each MIC value in parenthesis (susceptible (S), Intermediate (I), or Resistant (R). NI indicates no interpretive criteria were available for that antimicrobial.
Antimicrobial	Mb22581	Mb23343	Mb28389	Mb33362	Mb57922	Mb58069	Mb58086
Ampicillin	≤0.25 (S)	≤0.25 (S)	≤0.25 (S)	≤0.25 (S)	≤0.25 (S)	≤0.25 (S)	≤0.25 (S)
Ceftiofur	≤0.25 (S)	≤0.25 (S)	≤0.25 (S)	≤0.25 (S)	≤0.25 (S)	≤0.25 (S)	≤0.25 (S)
Chlortetracycline	≤0.5 (S)	1 (S)	1 (S)	≤0.5 (S)	≤0.5 (S)	1( S)	1 (S)
Clindamycin	1 (I)	2 (I)	2 (I)	1 (I)	1 (I)	1 (I)	2 (I)
Danofloxacin	≤0.12 (S)	≤0.12 (S)	≤0.12 (S)	≤0.12 (S)	≤0.12 (S)	≤0.12 (S)	≤0.12 (S)
Enrofloxacin	≤0.12 (S)	≤0.12 (S)	≤0.12 (S)	≤0.12 (S)	≤0.12 (S)	≤0.12 (S)	≤0.12 (S)
Florfenicol	0.25 (S)	0.5(S)	0.5(S)	0.5 (S)	0.5 (S)	8 (R)	0.5(S)
Neomycin	≤4 (NI)	≤4 (NI)	<4 (NI)	≤4 (NI)	≤4 (NI)	≤4 (NI)	≤4 (NI)
Oxytetracycline	≤0.5 (S)	1 (S)	1 (S)	≤0.5 (S)	≤0.5 (S)	8(R)	1 (S)
Penicillin	≤0.12 (S)	≤0.12 (S)	≤0.12 (S)	≤0.12 (S)	≤0.12 (S)	≤0.25 (S)	≤0.12 (S)
Spectinomycin	≤8 (S)	≤8 (S)	<8 (S)	≤8 (S)	≤8 (S)	32(S)	<8 (S)
Sulfadimethoxine	≤256 (S)	≤256 (S)	≤ 256 (S)	≤256 (S)	≤ 256 (S)	> 256 (R)	≤256 (S)
Tiamulin	≤0.5 (S)	≤0.5 (S)	≤0.5 (S)	≤1 (S)	≤0.5 (S)	≤0.5 (S)	≤0.5 (S)
Tilmicosin	≤4 (S)	8 (S)	8 (S)	≤4 (S)	≤4 (S)	16 (I)	8 (S)
Trimethoprim– sulfamethoxazole	≤2/38 (S)	≤2/38 (S)	≤2/38 (S)	≤2/38 (S)	≤2/38 (S)	>2/38 (R)	≤2/38 (S)
Tulathromycin	≤1 (S)	≤1 (S)	≤1 (S)	≤1 (S)	≤1 (S)	32 (I)	≤1 (S)
Tylosin	2 (NI)	4 (NI)	4 (NI)	4 (NI)	4 (NI)	16 (NI)	4 (NI)
