# Supplementary material for: Large genomic differences between Moraxella bovoculi isolates acquired from the eyes of cattle with infectious bovine keratoconjunctivitis versus the deep nasopharynx of asymptomatic cattle
Source: Vet Res. 2016 Feb 13;47:31. doi: 10.1186/s13567-016-0316-2 (PMC4752781; doi:10.1186/s13567-016-0316-2)
Supplement: Supplementary file 8 — 10.1186/s13567-016-0316-2 Top Mb58069 plasmid BLASTN hits. Table containing the following information related to the Mb58069 plasmid: BLAST hit, % identity, E-value and plasmid description. [file 13567_2016_316_MOESM8_ESM.xlsx]

## Sheet: Additional File 8
Additional file 8 Top Mb58069 plasmid BLASTN hits
Blast hit	% identity	E-value	Plasmid
AJ877225	67.75	1e-102	Pseudomonas aeruginosa plasmid
KP125893	65.8	2e-62	Klebsiella pneumoniae subsp. pneumoniae strain HS08204 plasmid pHS08204
KF889012	66.13	1e-45	Acinetobacter baumanni TYTH-1 plasmid pAB_CC
CP008851	66.13	1e-45	Acinetobacter baumanni strain AC29 plasmid pAC29b
CP007580	66.13	1e-45	Acinetobacter baumanni AC30 plasmid pAC30c
KJ493819	66.13	1e-45	Acinetobacter baumanni strain A85 plasmid pA85-3 clone GC1 AbaR4 resistance island
CP002524	66.13	1e-45	Acinetobacter baumanni TCDC-AB0715 plasmid p2ABTCDC0715
CP001922	66.13	1e-45	Acinetobacter baumanni 1656-2 plasmid ABKp1
CP008707	66.02	1e-44	Acinetobacter baumanni AB5075-UW plasmid p1AB5075
KF669606	66.02	1e-44	Acinetobacter baumanni strain G7 plasmid pAb-G7-2 transposon TnaphA6
CP000865	66.02	1e-44	Acinetobacter baumanni ACICU plasmid pACICU2
HG977528	65.99	2e-43	Acinetobacter baumanni plasmid pCR17B
HG977527	65.88	7e-42	Acinetobacter baumanni plasmid pCR17A
HG977524	65.88	7e-42	Acinetobacter baumanni plasmid pCS01B
HG977523	65.88	7e-42	Acinetobacter baumanni plasmid pCS01A
KM977710	65.88	7e-42	Acinetobacter baumanni strain D46 plasmid pD46-3
KM051846	65.88	7e-42	Acinetobacter baumanni strain D72 plasmid pD72-2
CP000515	65.83	3e-34	Marinobacter aquaeolei VT8 plasmid pMAQU01
AB169977	68.38	9e-34	Moraxella bovis plasmid pMBO-2
CP000470	67.53	2e-30	Shewanella sp. ANA-3 plasmid 1
